# Supplementary material for: Utility of remission criteria for the renal prognosis of IgA nephropathy
Source: Clin Exp Nephrol. 2021 May 11;25(9):988–95. doi: 10.1007/s10157-021-02069-w (PMC8357773; doi:10.1007/s10157-021-02069-w)
Supplement: Supplementary file 1 — Supplementary file1 (XLSX 16 kb) [file 10157_2021_2069_MOESM1_ESM.xlsx]

## Sheet: Supplement Table1 
Supplement Table 1 : Clinical outcomes of the patients who underwent the tonsillectomy and steroid pulse therapy.
			All patients (n = 16)	Clinical remission (n = 2)	Remission of proteinuria only (n = 3)	Remission of hematuria only (n = 3)	Non-remission (n = 8)	p
	50% increase in serum creatinine from baseline (n, %)		2 (12.5%)	0 (0%)	0 (0%)	0 (0%)	2 (25.0%)	1.00
	30% decrease in eGFR from baseline (n, %)		4 (25.0%)	0 (0%)	0 (0%)	1 (33.3%)	3 (37.5%)	0.86
	Slope of decline in eGFR (ml/min/1.73 m2/year)		-2.10 (±2.76)	-0.08 (±4.2)	-0.47 (±2.0)	-2.6 (±2.4)	-3.03 (±2.7)	0.01
	Abbreviations; eGFR: estimated glomerular filtration rate

## Sheet: Supplement Table 2
Supplement Table 2 : Clinical outcomes of the patients who underwent the steroid pulse monothrapy.
			All patients (n = 6)	Remission of proteinuria only (n = 1)	Remission of hematuria only (n = 3)	Non-remission (n = 2)	p
	50% increase in serum creatinine from baseline (n, %)		0 (0%)	0 (0%)	0 (0%)	0 (0%)	-
	30% decrease in eGFR from baseline (n, %)		2 (33.3%)	0 (0%)	2 (66.7%)	0 (0%)	0.60
	Slope of decline in eGFR (ml/min/1.73 m2/year)		-1.28 (±0.76)	0.99	-2.45 (±1.1)	-0.66 (±0.18)	0.27
	Abbreviations; eGFR: estimated glomerular filtration rate

## Sheet: Supplement Table 3
Supplement Table 3 : Clinical outcomes of the patients who underwent the tonsillectomy only.
			All patients (n = 4)	Clinical remission (n = 1)	Non-remission (n = 3)	p
	50% increase in serum creatinine from baseline (n, %)		0 (0%)	0 (0%)	0 (0%)	-
	30% decrease in eGFR from baseline (n, %)		0 (0%)	0 (0%)	0 (0%)	-
	Slope of decline in eGFR (ml/min/1.73 m2/year)		-1.27 (±0.88)	-3.9	-0.40 (±0.14)	<0.001
	Abbreviations; eGFR: estimated glomerular filtration rate
